# Supplementary material for: Centromeric SMC1 promotes centromere clustering and stabilizes meiotic homolog pairing
Source: PLoS Genet. 2019 Oct 14;15(10):e1008412. doi: 10.1371/journal.pgen.1008412 (PMC6812850; doi:10.1371/journal.pgen.1008412)
Supplement: S1 Table — Complete Ring:Rod dataset, as shown in Fig 5. *Adjusted females: Assuming male and female NDJ are equal, we subtract the amount of male NDJ (exceptional progeny) from the y Normal female progeny; in these y females, one cannot distinguish between y/y female versus a y/y/Y female. Ord10 exceptional females were distinguishable due to an additional phenotypic marker. **Adjusted total: Adjusted Normal Females + Normal Males. Total Ring#: Adjusted Normal Females Ring + Normal Males Ring. Total Rod##: Adjusted Normal Females Rod + Normal Males Rod. Ratio$: Total ring / total rod. (XLSX) [file pgen.1008412.s006.xlsx]

## Sheet: Sheet1
Genotype	Females			Males			Adjusted Normal Females*		Normal Males		Adjusted total**	Total Ring#	Total Rod##	Ratio$	Normalized Ratio
	Normal		Exceptional	Normal		Exceptional
	yw (Ring)	y (Rod)	y	ywf (Ring)	y (Rod)	ywf+	yw (Ring)	y (Rod)	ywf (Ring)	y (Rod)
WT (1)	441	965	Cannot distinguish from normal	364	887	83	441	882	364	887	2574	805	1769	0.455059	1
Mcm5[A7]	205	511	Cannot distinguish from normal	199	529	250	205	261	199	529	1194	404	790	0.511392	1.12379
WT (2)	306	404	Cannot distinguish from normal	207	305	18	306	386	207	305	1204	513	691	0.742402	1
ord[10]	17	108	53	26	99	77	17	108	26	99	250	43	207	0.207729	0.279807
