# Supplementary material for: Centromeric SMC1 promotes centromere clustering and stabilizes meiotic homolog pairing
Source: PLoS Genet. 2019 Oct 14;15(10):e1008412. doi: 10.1371/journal.pgen.1008412 (PMC6812850; doi:10.1371/journal.pgen.1008412)
Supplement: S2 Table — Recombination events across Chromosome 2L in progeny of WT, Mcm5A7, and nos>Smc1, Mcm5A7 mothers. (XLSX) [file pgen.1008412.s007.xlsx]

## Sheet: Sheet1
Genotype	Parental		Single Crossover (SCO)					Double Crossover (DCO)										Triple (TCO)	Total
	WT	net ho dp b pr cn	net-ho (1)	ho-dp (2)	dp-b (3)	b-pr (4)	pr-cn (5)	1 2	1 3	1 4	1 5	2 3	2 4	2 5	3 4	3 5	4 5	1 2 4
WT	1728	648	176	290	1099	154	39	1	11	10	2	6	7	13	19	17	2	0	4222
Mcm5[A7/Df]	866	963	4	14	69	135	6	0	0	0	0	1	2	0	7	1	2	0	2070
nos>SMC1; Mcm5[A7/Df]	239	437	8	13	75	140	4	1	0	2	0	0	0	0	5	6	2	1	933
