# Supplementary material for: Centromeric SMC1 promotes centromere clustering and stabilizes meiotic homolog pairing
Source: PLoS Genet. 2019 Oct 14;15(10):e1008412. doi: 10.1371/journal.pgen.1008412 (PMC6812850; doi:10.1371/journal.pgen.1008412)
Supplement: S3 Table — Total normal and exceptional progeny from experimental and control lines. (XLSX) [file pgen.1008412.s008.xlsx]

## Sheet: Sheet1
Genotype	Normal		Exceptional		Total corrected n
	Female	Male	Female	Male
WT	1551	1481	0	1	3034
Mcm5[A7/Df]	720	735	104	158	1979
nos>Smc1; Mcm5[A7/Df]	1151	869	92	39	2282
rec[1/2]	663	602	92	57	1563
nos>SMC1; rec[1/2]	501	400	100	43	1187
nos>Smc1; Mcm5[Df/+]	779	1	0	492	1273
Mcm5>Mcm5[WT}; Mcm5[A7/Df]	445	306	1	0	753
