# Supplementary material for: Centromeric SMC1 promotes centromere clustering and stabilizes meiotic homolog pairing
Source: PLoS Genet. 2019 Oct 14;15(10):e1008412. doi: 10.1371/journal.pgen.1008412 (PMC6812850; doi:10.1371/journal.pgen.1008412)
Supplement: S4 Table — Recombination events across X Chromosome in progeny of WT, Mcm5A7, and nos>Smc1, Mcm5A7 mothers. (XLSX) [file pgen.1008412.s009.xlsx]

## Sheet: Sheet1
Genotype	Parental		Single Crossover (SCO)					Double Crossover (DCO)										Triple (TCO)			Total
	WT	sc cv v g f y+	sc-cv (1)	cv-v (2)	v-g (3)	g-f (4)	f-y+(5)	1 2	1 3	1 4	1 5	2 3	2 4	2 5	3 4	3 5	4 5	2 3 5	2 4 5	3 4 5
WT	772	243	148	333	162	155	166	5	18	20	29	25	44	26	6	14	10	1	1	1	2179
Mcm5[A7/Df]	1560	1085	20	19	8	14	24	0	0	0	0	0	1	1	0	0	0	0	0	0	2743
